# Supplementary material for: The Influence of CYP2D6 and CYP2C19 Genetic Variation on Diabetes Mellitus Risk in People Taking Antidepressants and Antipsychotics
Source: Genes (Basel). 2021 Nov 3;12(11):1758. doi: 10.3390/genes12111758 (PMC8620997; doi:10.3390/genes12111758)
Supplement: Supplementary file 1 [file genes-12-01758-s001.zip]

Archive with 1 entries (1 files):
- genes-1423997-supplementary.pdf
